# Supplementary material for: Association Between Body Mass Index and Uterotonic Use in Postpartum Hemorrhage: A Retrospective Cohort Study
Source: J Clin Med. 2025 Sep 5;14(17):6283. doi: 10.3390/jcm14176283 (PMC12428878; doi:10.3390/jcm14176283)
Supplement: Supplementary file 1 [file jcm-14-06283-s001.zip]

Archive with 1 entries (1 files):
- jcm-3758129-supplementary.pdf
